# Supplementary material for: Telemedicine Patient Satisfaction Dimensions Moderated by Patient Demographics
Source: Healthcare (Basel). 2022 Jun 1;10(6):1029. doi: 10.3390/healthcare10061029 (PMC9223157; doi:10.3390/healthcare10061029)
Supplement: Supplementary file 1 [file healthcare-10-01029-s001.zip]

Archive with 1 entries (1 files):
- healthcare-1735085-supplementary.pdf
